# Supplementary material for: N-BLR, a primate-specific non-coding transcript leads to colorectal cancer invasion and migration
Source: Genome Biol. 2017 May 24;18:98. doi: 10.1186/s13059-017-1224-0 (PMC5442648; doi:10.1186/s13059-017-1224-0)
Supplement: Supplementary file 1 — Genetic information about the pyknon-containing regions. (XLSX 12 kb) [file 13059_2017_1224_MOESM1_ESM.xlsx]

## Sheet: Sheet1
	Additional file 1: Table S1. Genetic information about the studied pyknon-containing regions.
	Pyknon	Strand	Chromosome	From	To	Pyknon + context
				(hg18)	(hg18)
	pyk‑reg‑14	-	19 (q13.33)	54639421	54639636	GGATCATCAGTAGATGGAGGAACTTCAGTGGTAAATGCTCAAAGCACAATGTGAGTTAGTGGGGCATGGTGGTGCACACCTGTTGTCCTCAGCTACTCGGgaggctgaggtgggagCCCAGGGAGGTTAAGACTGCAGTGAGCTGCCCCTGGGCGACAGAGTGAGACCCTGTCTCAAAAAGGAAGGAAGGGAGGAAGGAAAGGAGGAAGGAAGGAA
	gaggctgaggtgggag
	pyk‑reg‑17	+	17 (q21.2)	54639421	54639636	GTACAAAAGAGTTTTCAGGGCATTTAGCCTAACATAAAGCAGAAACAAAAGTCAGGATGAGTCAAGTAACAGTATTTGAGAAAACTTCAGAGGTAGAACCaacaggatttgctgatGCTTTGAATGAAAGCAGAGATAAGACAGAACAGGGAATTTAAGGATGATTCCTAGATTTCTGGCTTGCACAAAGGAGTAGATGGTGGTCTACCATTTATT
	aacaggatttgctgat
	pyk‑reg‑26	-	2 (q21.3)	136498688	136498903	ACATCAGCTATTTGATAGAAATCCTTACTTAATGAGGGAGGAATGCGTGACGATAACAATATGCTATCTGGCTTTTTAAATACCAATACCAGGCTTTACAtggtggctcatgcctgTAATCCCAGCACTTTGAGAGGCCCAGGTGGGAAGATTGCTTGAGTCTAGGAGTTCGAGACCAGCCTGGGCAACAAAGTGAGACCCCTGTGTCTACAAAAA
	tggtggctcatgcctg
	pyk‑reg‑27	-	2 (q35)	219186715	219186930	CTAGTAGCTGACAACAAACTTCCCTTGAAAAGGACTAGAAAATTTGATATGTGGCCACACTGATTCTAGCTATGCCCCTATAGAAATACTCAATTCTTGGctgggcacagtggctcATGCTGTAATGCCAGCACTTTGAGAGGTTGAAGAGGGAGGATTGCTTGGGCCCAGGAGTTCGAGACCAGTGTGAGCAACATATTGAGACCTCCATCTCTA
	ctgggcacagtggctc
	pyk‑reg‑40	+	19 (p13.2)	11190179	11190394	AGTGGCACAATCTTGGCTTACTGCAGCCTCAACCTCCTGAACTCAAGTGATCCTCCCACCTCAGCCTCCTGAGTAGTTGGAACTGCAGGTGCGTGCTGCCacgcccagctaattttTGTAGTTTTTGCAGAGACGTGGTCTCACTAGGTTGTCTAGGCTGGTCCTCAACTCCTGGACTCAAGTGATCCGCCCACCTTGGACTCCCAAAGTGCTGGG
	acgcccagctaatttt
	pyk‑reg‑41	+	19 (p13.12)	14203476	14203691	TTTTTAGTAGAGACGGGGTTTCACCACGTTGGTCAGGCTGGTCTTAAACTCCTGACCTTCGGTGATCCACCTGCCTCAGCCTCCCAAAGTGCTGGGATTAcaggcgtgagccaccgCACCCGGCCAGGACACTTATTAATAGATTTAGAGCCCATTCTAATTCAGGATGATCTCATGTCAGGATTCTTCACATAAATACAACTTCAAAGACCCTTT
	caggcgtgagccaccg
	pyk‑reg‑42	-	15 (q25.3)	86838694	86838909	TCATCTTACAGATAAGGAATTCAGGCACAGAGAAAGTAAGTAATCTTCTGAAAGTCACAAAGCTGGAGCCAGAATTCAAACTTAGACTTCAGGCCAGGCGtggtggctcatgcctgTAATCCCAGCACTTTGGGAGGCTGAGGTGGGCGGATCATGAGGTCAGGAGATCGAGACCATCCTGGCAAACATGGTGAAACCTCGTCTCTACTAAAAATA
	tggtggctcatgcctg
	pyk‑reg‑43	-	2 (q35)	220176183	220176398	ACAAAAGCTACCAGTTTCTGAGCTAGGCACTAGACTAAGCAACATTGGGTACTTCTTCACAATCATTTTAATACTATAAAAGCAGGTATTCAGCCGGGCGtggtggctcatgcctgTAATCCCAGCATTTTGGGAGGCCAAGGCAGGTGAATTGCTTGAGGTCAGCAGTTCAAGACCAGCCTGACCAACATGGTGAAACCCCATCTCTACTAAAAA
	tggtggctcatgcctg
	pyk‑reg‑44	-	22 (q13.2)	40951192	40951407	TATTTTTAGTAGAGACGGGGTTTCACCTTGTTAGCCAGGATGGTCTCGATCTCCTGACCTCATGATCCACCCGCCTCGGCCTCCCAAAGTGCTGGGATTAcaggtgtgagccaccgCGCCCGGCCTAAGGGTTGTAATTTTTAAATGAGGTTAATGACATTTTGGCTGAGCACTGTGGCTCACCCTGTAATCGCAGCACTTTGGGAAGCCAAGACA
	caggtgtgagccaccg
	pyk‑reg-83	+	22 (q13.31)	45497807	45498026	GTCTCTAAAAAGGGACAGAAAAGTTAATAGAGGAACAAAATTCAATATTGTCTGCACAGCTTTATTGAGGAACGTCAAGAATAAGAACACAGGGCGGACAcagtggctcacgcctgtaatCCCAGCACTTTGGGAGGCCGAGGCAGGCAGAGCACTTCGGGTCAGGAGTTCGAGACCAGCCTGGCCAACATGGTGAAACCCCGTCTCTACTAAAAATACA
	cagtggctcacgcctgtaat
	pyk‑reg-90 (N-BLR)	+	3 (p21.1)	52155868 (hg 38)	52156712 (hg 38)	ATTTTCTTGGCTGAAGTTAAGGTTAACAACCAGCTGGTCTTAATTTTCCTTACCATTAGAGTGCTCAGTAATCATATAAATTGTACGATCAAGCCCGGCAtggtggctcacgcctgtaatCCCAGCACTTTGGGAAGCCAAGGCGGGTGGATCACGAGGTCAGGACATCGCAGACCATCCTGGCTAACACGGTGAAACCCCGTCTCTACTAAAAATACAA
	tggtggctcacgcctgtaat
