# Supplementary material for: N-BLR, a primate-specific non-coding transcript leads to colorectal cancer invasion and migration
Source: Genome Biol. 2017 May 24;18:98. doi: 10.1186/s13059-017-1224-0 (PMC5442648; doi:10.1186/s13059-017-1224-0)
Supplement: Supplementary file 2 — Primer sequences used for qRT-PCR, RACE, siRNAs, and vector construction in this study. (XLSX 11 kb) [file 13059_2017_1224_MOESM2_ESM.xlsx]

## Sheet: Sheet1
	Additional file 2: Table S2. Primer sequences used for qRT-PCR, RACE, siRNAs, and vector construction in this study
	Experiment	Primer name	Primer sequence 5´- 3´
	qRT-PCR	pyk-reg-14_F	CCCTCCTCTTCTTTAGTGAATCC
		pyk-reg-14_R	CAGCTCACTGCAGTCTTAACCTC
		pyk-reg-17_F	CCTCCCTGTTAAGCCCAGTT
		pyk-reg-17_R	ACTCCTTTGTGCAAGCCAGA
		pyk-reg-26_F	TGCGTGACGATAACAATATGC
		pyk-reg-26_R	CACCTGGGCCTCTCAAAGT
		pyk-reg-27_F	GTGGCCACACTGATTCTAGC
		pyk-reg-27_R	CCTCCCTCTTCAACCTCTCA
		pyk-reg-40_F	GCAGCCTCAACCTCCTGA
		pyk-reg-40_R	GGAGTTGAGGACCAGCCTAGA
		pyk-reg-41_F	CTGGTCTTAAACTCCTGACCTTC
		pyk-reg-41_R	AGAATCCTGACATGAGATCATCC
		pyk-reg-42_F	TTCTGAAAGTCACAAAGCTGGA
		pyk-reg-42_R	TTCACCATGTTTGCCAGGAT
		pyk-reg-43_F	AAGCAACATTGGGTACTTCTTCA
		pyk-reg-43_R	TGCTGACCTCAAGCAATTCA
		pyk-reg-44_F	TCTCCTGACCTCATGATCCA
		pyk-reg-44_R	CACAGTGCTCAGCCAAAATG
		pyk-reg-83_F	GTGAATCCAGGCACCTTCTG
		pyk-reg-83_R	CGTTCCTCAATAAAGCTGTGC
		pyk-reg-90_F	CTCGCTTCCAACAGAGAAGG
		pyk-reg-90_R	CGGGCTTGATCGTACAATTT
		pyk90-1kb-5´_F	CGCAGGAACCTATTGAGAGC
		pyk90-1kb-5´_R	ATCAGGGCGAGAACTGAGAA
		pyk90-2.5kb-5´_F	CTCCTCCTGGGAAAGGATGT
		pyk90-2.5kb-5´_R	TAGGGGCGGACACTCTCTTA
		pyk90-5kb-5´_F	TCAACTGTGGAAATGCTTCAA
		pyk90-5kb-5´_R	GCGTCAGCCTCCTGAGTAAC
		pyk90-1kb-3´_F	AAGGCGCTTAATGGCTTAAA
		pyk90-1kb-3´_R	CAACAGGGGTGAGACTCCAT
		pyk90-2.5kb-3´_F	CCCAAAGTGGGATTACAGGA
		pyk90-2.5kb-3´_R	AGGAGCATGGCGTGAAACT
		pyk90-5kb-3´_F	AGGTGATCCAACCACCTCAG
		pyk90-5kb-3´_R	GGAGCCACCCTCTCTAGGTC
		E-cadherin_F	GAGGGGTAGGGGGTAGTGAG
		E-cadherin_R	CACCCACACATGTATACACTCAAA
		Vimentin_F	GAGAACTTTGCCGTTGAAGC
		Vimentin_R	TCCAGCAGCTTCCTGTAGGT
		ZEB1_F	TGCACTGAGTGTGGAAAAGC
		ZEB1_R	TGGTGATGCTGAAAGAGACG
		U6_F	CTCGCTTCGGCAGCACA
		U6_R	AACGCTTCAGGAATTTGCGT
		GAPDH _F	ACCCAGAAGACTGTGGATGG
		GAPDH_R	TCTAGACGGCAGGTCAGGTC
	RACE	pyk-reg-90_2F	TTACCATTAGAGTGCTCAGTAATCA
		pyk-reg-90_R	GGATCACGAGGTCAGGACAT
	siRNA	N-BLR siRNA1 (sense)	GCUCAAAUCUACAGGACAAUU
		N-BLRsiRNA1(antisense)	UUGUCCUGUAGAUUUGAGCUU
		N-BLR siRNA2 (sense)	CAACAGAGAAGGAAAGUUUUU
		N-BLR siRNA2 (antisense)	AAACUUUCCUUCUCUGUUGUU
		N-BLR siRNA3 (sense)	CCAUUAGAGUGCUCAGUAAUU
		N-BLR siRNA3 (antisense)	UUACUGAGCACUCUAAUGGUU
		N-BLR siRNA4 (sense)	CCACAAAAUUCCUGAUCUUUU
		N-BLR siRNA4 (antisense)	AAGAUCAGGAAUUUUGUGGUU
	pCDH	Pyk90_F	GCTCTAGATCAACCAATTGCCAATCAGAATATG
	Lentiviral	Pyk90_R	AAGGAAAAAAGCGGCCGCATGTCCTGACCTCGTGATCCAC
	constructs	Pyk-90-del_F	ATTGTACGATCAAGCCCGGCCCCAGCACTTTGGGAAGCCA
		Pyk-90-del_R	TGGCTTCCCAAAGTGCTGGGGCCGGGCTTGATCGTACAAT
	pcDNA3.1	Pyk90_F	TCAACCAATTGCCAATCAGAATATG
	constructs	Pyk90_R	GAATCCATGTCCTGACCTCGTGATCCAC
		PYK90WT del200c_F	GAGTGCTCAGTAATCATATAAATTGTAGCTCACGCCTGTAATC
		PyK90WT del200c_R	GATTACAGGCGTGAGCTACAATTTATATGATTACTGAGCACTC
		PyK90WT del141_F	GCTCACGCCTGTAATCGGATCACGAGGTCAGG
		PyK90WT del141_R	CCTGACCTCGTGATCCGATTACAGGCGTGAGC
		PyK90DEL del200c_F	GAGTGCTCAGTAATCATATAAATTGTACCCAGCACTTTGGG-
		PyK90DEL del200c_R	CCCAAAGTGCTGGGTACAATTTATATGATTACTGAGCACTC
		PyK90DEL del141_F	GATCAAGCCCGGCCGGATCACGAGGTCA
		PyK90DEL del141_R	TGACCTCGTGATCCGGCCGGGCTTGATC
		PyK90DEL DB_F	GAGTGCTCAGTAATCATATAAATTGTACGGATCACGAGGTCAG
		PyK90DEL DB_R	CTGACCTCGTGATCCGTACAATTTATATGATTACTGAGCACTC
