# Supplementary material for: N-BLR, a primate-specific non-coding transcript leads to colorectal cancer invasion and migration
Source: Genome Biol. 2017 May 24;18:98. doi: 10.1186/s13059-017-1224-0 (PMC5442648; doi:10.1186/s13059-017-1224-0)
Supplement: Supplementary file 4 — Clinico-pathological characteristics of first CRC patient cohort. (XLSX 9 kb) [file 13059_2017_1224_MOESM4_ESM.xlsx]

## Sheet: Sheet1
	Additional file 4: Table S3. Clinico-pathological characteristics of first CRC patient cohort (n = 127).
	Variable		(n)
	Gender	Male	70
		Female	57
	Age (y)	31 - 92	70.4±11.68
	Grade*	Low grade	79
		High grade	48
	Histological type	Adenocarcinoma	101
		Mucinous	15
		Medullary	8
		Signet-ring cell	3
	Location	Rectum	17
		Left colon	34
		Right colon	76
	MSI	MSS	74
		MSI-H	53
	T stage	T2	5
		T3	93
		T4	29
	Lymph node metastasis	Yes	54
		No	63
	Distant metastasis	Yes	29
		No	98
	TNM Stage	stage I	4
		stage II	57
		stage III	37
		stage IV	29
	Notes:
	In all cases, “stage” classification was done according to the 6th Edition of the UICC/ AJCC TNM stage.
	(n) = number of patients
	* Well- and moderately-differentiated categories were merged into a single category of low grade whereas poorly-differentiated and undifferentiated tumors were merged into a high grade category.
