# Supplementary material for: N-BLR, a primate-specific non-coding transcript leads to colorectal cancer invasion and migration
Source: Genome Biol. 2017 May 24;18:98. doi: 10.1186/s13059-017-1224-0 (PMC5442648; doi:10.1186/s13059-017-1224-0)
Supplement: Supplementary file 5 — Univariate and multivariate logistic regression of the first CRC patient cohort. (XLSX 9 kb) [file 13059_2017_1224_MOESM5_ESM.xlsx]

## Sheet: Sheet1
	Additional file 5: Table S4a. Univariate and multivariate logistic regression to determine the association of advance stage (Stage III and IV)
	with demographic/clinical factors and markers for the first CRC patient cohort (n=127).
	Variable		Univariate			Multivariate
			OR	95%CI	p value	OR	95%CI	p value
	Age	>72 vs. ≤72	0.62	0.31-1.24	0.18	0.78	0.30-2.02	0.61
	Gender	Female vs. Male	0.81	0.4-1.64	0.56	0.87	0.34-2.21	0.76
	Grade	High vs. low	5.64	2.5-12.8	<0.0001	11.95	3.5-40.77	<0.0001
	Type	Other* vs. adenocarcinoma	1.65	0.72-3.77	0.23	1.16	0.38-3.49	0.79
	MSI	MSI-H vs. MSS	0.32	0.75-1.46	0.36	0.31	0.09-1.14	0.079
	pyk-reg-90 expression	High vs. low	3.72	1.69-8.22	0.001	3.49	1.33-9.13	0.011
	Notes:
	*Others: including mucinous, medullary and signet ring cell carcinomas according to WHO classification.
