# Supplementary material for: N-BLR, a primate-specific non-coding transcript leads to colorectal cancer invasion and migration
Source: Genome Biol. 2017 May 24;18:98. doi: 10.1186/s13059-017-1224-0 (PMC5442648; doi:10.1186/s13059-017-1224-0)
Supplement: Supplementary file 6 — Univariate and multivariate analysis of the disease-specific survival for the first CRC patient cohort. (XLSX 9 kb) [file 13059_2017_1224_MOESM6_ESM.xlsx]

## Sheet: Sheet1
	Additional file 6: Table S4b. Univariate and multivariate analysis to determine the association of overall survival
	with demographic/clinical factors and markers for the first set of CRC patients (n=127).
	Variable	Univariate			Multivariate
		HR	95%CI	p value	HR	95%CI	p value
	Age >72 vs. <=72	1.7	0.92-3.02	0.072	2.16	1.11-4.22	0.024
	Gender (female vs. male)	0.98	0.56-1.74	0.95	-	-	-
	MSI (MSI-H vs. MSS)	0.59	0.32-1.09	0.091	1	0.40-2.50	0.996
	LN metastasis (yes vs. no)	2.31	1.29-4.13	0.005	1.23	0.38-3.98	0.73
	Distant metastasis (yes vs. no)	8.71	4.83-15.72	<0.0001	8.69	3.30-22.86	<0.0001
	Grade (high vs. low)	1.67	0.94-2.95	0.078	1.57	0.74-3.34	0.24
	Stage (III-IV vs. I-II)	3.32	1.76-6.27	0.0002	0.89	0.22-3.56	0.87
	Type (other vs. adenocarcinoma)	1.03	0.54-1.97	0.93	-	-	-
	pyk-reg-90 expression (high vs. low)	1.79	1.01-3.19	0.047	1.19	0.60-2.36	0.62
