# Supplementary material for: N-BLR, a primate-specific non-coding transcript leads to colorectal cancer invasion and migration
Source: Genome Biol. 2017 May 24;18:98. doi: 10.1186/s13059-017-1224-0 (PMC5442648; doi:10.1186/s13059-017-1224-0)
Supplement: Supplementary file 7 — Clinico-pathological features of the second CRC patient cohort. (XLSX 10 kb) [file 13059_2017_1224_MOESM7_ESM.xlsx]

## Sheet: Sheet1
	Additional file 7: Table S5. Clinico-pathological features of second CRC patient cohort (n = 170).
	Variable		Pyk-reg-90 expression		p value
			high	low
			(n=72)	(n=98)
	Gender	Male	41	57	0.998
		Female	31	41
	Age (y)	<68 (median)	37	52	0.952
		≧68	35	46
	Location	Colon	36	64	0.065
		Rectum	36	34
	Histological type	Differentiated	66	87	0.717
		Undifferentiated	6	11
	Vessel involvement	+	41	32	0.003*
		-	31	66
	Lymphatic vessel involvement	+	60	68	0.057
		-	12	30
	Chemotherapeutic treatment	+	40	44	0.171
		-	32	54
	TNM stage	stage I	6	29	0.031*
		stage II	26	25
		stage III	22	23
		stage IV	18	21
	Notes:
	Pearson’s chi-square test: * p<0.05; (n) = number of patients
