# Supplementary material for: N-BLR, a primate-specific non-coding transcript leads to colorectal cancer invasion and migration
Source: Genome Biol. 2017 May 24;18:98. doi: 10.1186/s13059-017-1224-0 (PMC5442648; doi:10.1186/s13059-017-1224-0)
Supplement: Supplementary file 8 — Univariate and multivariate logistic regression of the second CRC patient cohort. (XLSX 9 kb) [file 13059_2017_1224_MOESM8_ESM.xlsx]

## Sheet: Sheet1
	Additional file 8: Table S6a. Univariate and multivariate logistic regression to determine the association of advance stage (Stage III and IV)
	with demographic/clinical factors and markers for the second CRC patient cohort (n = 170).
	Variables	Univariate			Multivariate
		OR	95%CI	p value	OR	95%CI	p value
	Gender (Male vs. Female)	1.15	0.62-2.11	0.66	1.13	0.59-2.15	0.7
	Age (in decades)	1.07	0.82-1.39	0.61	1.09	0.83-1.44	0.54
	Location (Colon vs Rectum)	1.04	0.57-1.92	0.89	1.03	0.54-1.99	0.92
	Histological type	2.7	0.91-8.03	0.07	2.97	0.96-9.14	0.06
	(Undifferentiated vs Differentiated)
	pyk-reg-90 expression	2.44	1.24-4.82	0.01*	2.57	1.28-5.16	0.008*
	(high vs. low)
	Notes:
	OR: hazard ratio, * p<0.05
	†† Cut-off thresholds of pyk-reg-90 expression is determined by ROC analysis with Youden's index for predicting advanced stage in CRC patients.
