# Supplementary material for: N-BLR, a primate-specific non-coding transcript leads to colorectal cancer invasion and migration
Source: Genome Biol. 2017 May 24;18:98. doi: 10.1186/s13059-017-1224-0 (PMC5442648; doi:10.1186/s13059-017-1224-0)
Supplement: Supplementary file 9 — Univariate and multivariate analysis of the overall survival for the second CRC patient cohort. (XLSX 10 kb) [file 13059_2017_1224_MOESM9_ESM.xlsx]

## Sheet: Sheet1
	Additional file 9: Table S6b. Univariate and multivariate analysis to determine the association of overall survival
	with demographic/clinical factors and markers for the second CRC patient cohort (n=170).
	Variables	Univariate			Multivariate
		HR	95%CI	p value	HR	95%CI	p value
	Gender (Male vs. Female)	1.07	0.60-1.88	0.828	1.28	0.70-2.34	0.425
	Age (≥ 68 (median) vs. < 68)	1.68	0.96-2.95	0.071	1.97	1.04-3.76	0.04*
	Location (colon vs. rectum)	1.14	0.64-2.03	0.649	1.06	0.57-1.97	0.846
	Histological type (undifferentiated vs differentiated)	3.89	1.99-7.59	<0.001*	3.43	1.65-7.15	0.001*
	Pathological T classification (pT3/4 vs. pT1/2)	10.4	2.54-42.5	0.001*	5.69	1.24-26.1	0.026*
	Vessel involvement (present vs. absent)	2.75	1.52-4.98	<0.001*	1.16	0.55-2.46	0.7
	Lymphatic vessel involvement (present vs. absent)	7.17	1.75-29.3	0.006*	1.49	0.31-7.20	0.62
	Lymph Node metastasis (present vs. absent)	6.49	3.15-13.4	<0.001*	0.58	0.16-2.07	0.401
	Distant metastasis (present vs. absent)	6.76	3.84-11.9	<0.001*	3.7	1.86-7.39	<0.001*
	UICC stage classification (stage III/IV vs. I/II)	9.74	4.14-22.9	<0.001*	5.73	1.23-26.6	0.027*
	pyk-reg-90 expression (high vs. low)	2.02	1.15-3.57	0.015*	1.81	1.01-3.23	0.047*
	Notes:
	HR: hazard ratio, * p<0.05
