# Supplementary material for: N-BLR, a primate-specific non-coding transcript leads to colorectal cancer invasion and migration
Source: Genome Biol. 2017 May 24;18:98. doi: 10.1186/s13059-017-1224-0 (PMC5442648; doi:10.1186/s13059-017-1224-0)
Supplement: Supplementary file 10 — Clinico-pathological characteristics of the metastatic colorectal carcinoma from the third CRC patient cohort. (XLSX 9 kb) [file 13059_2017_1224_MOESM10_ESM.xlsx]

## Sheet: Sheet1
	Additonal file 10: Table S7. Clinico-pathological characteristics of the metastatic colorectal carcinoma from the third CRC patient cohort (n = 21).
	Sample	Tumor type	Site	KRAS	PI3KCA
	mCRC1	Metastatic colorectal cancer	Liver	G12V	wild type
	mCRC2	Metastatic colorectal cancer	Liver	G12V	wild type
	mCRC3	Metastatic colorectal cancer	NA	G13D	E545K
	mCRC4	Metastatic colorectal cancer	Liver	G12S	wild type
	mCRC5	Metastatic colorectal cancer	Liver	G13D	wild type
	mCRC6	Metastatic colorectal cancer	Liver	G12A	wild type
	mCRC7	Metastatic colorectal cancer	Liver	G12D	wild type
	mCRC8	Metastatic colorectal cancer	NA	G12S	wild type
	mCRC9	Metastatic colorectal cancer	Liver	G13D	E545K
	mCRC10	Metastatic colorectal cancer	Liver	G12S	wild type
	mCRC11	Metastatic colorectal cancer	Liver	G12D	wild type
	mCRC12	Metastatic colorectal cancer	Liver	wild type	wild type
	mCRC13	Metastatic colorectal cancer	Liver	wild type	wild type
	mCRC14	Metastatic colorectal cancer	NA	wild type	wild type
	mCRC15	Metastatic colorectal cancer	Liver	wild type	wild type
	mCRC16	Metastatic colorectal cancer	Liver	wild type	wild type
	mCRC17	Metastatic colorectal cancer	Lymph node	wild type	wild type
	mCRC18	Metastatic colorectal cancer	Liver	wild type	wild type
	mCRC19	Metastatic colorectal cancer	Liver	wild type	wild type
	mCRC20	Metastatic colorectal cancer	Liver	wild type	wild type
	mCRC21	Metastatic colorectal cancer	Liver	wild type	wild type
	Notes:
	The cohort consists entirely of patient-derived xenografts.
