# Supplementary material for: N-BLR, a primate-specific non-coding transcript leads to colorectal cancer invasion and migration
Source: Genome Biol. 2017 May 24;18:98. doi: 10.1186/s13059-017-1224-0 (PMC5442648; doi:10.1186/s13059-017-1224-0)
Supplement: Supplementary file 11 — Clinico-pathological features of the fourth CRC patient cohort. (XLSX 10 kb) [file 13059_2017_1224_MOESM11_ESM.xlsx]

## Sheet: Sheet1
	Additional file 11: Table S8. Clinico-pathological characteristics of primary colorectal (CRC) adenocarcinoma from the fourth CRC patient cohort (n = 165).
	Variable	Number (%)
	Age at diagnosis
	Median	61.42
	Range	28.93-93.61
	Gender
	Female	80 (48)
	Male	85 (52)
	Simplified CRC stage at diagnosis
	Stage II	79 (48)
	Stage III	74 (45)
	Stage IV	12 (7)
	Adjuvant chemo-radiation or radiation therapy
	Any adjuvant chemo-radiation or radiation therapy reported	6 (4)
	No adjuvant chemo-radiation or radiation therapy reported	144 (87)
	Unknown if adjuvant chemo-radiation or radiation therapy received	15 (9)
	Tumor grade
	Well differentiated	1 (1)
	Moderately differentiated	131 (79)
	Poorly differentiated	33 (20)
	MSI status summary based on combined IHC and molecular assay
	MSI-H	21 (13)
	MSS (including MSI-L)	103 (62)
	Unknown	41 (25)
	Tumor location
	Left side	80 (48)
	Right side	82 (50)
	Both	3 (2)
	Lympho-vascular invasion
	No	56 (34)
	Yes	109 (66)
	Notes:
	MSI-L = microsatellite instable -low; MSI-H = microsatellite instable -high; MSS = microsatellite stable phenotype
