# Supplementary material for: N-BLR, a primate-specific non-coding transcript leads to colorectal cancer invasion and migration
Source: Genome Biol. 2017 May 24;18:98. doi: 10.1186/s13059-017-1224-0 (PMC5442648; doi:10.1186/s13059-017-1224-0)
Supplement: Supplementary file 12 — The multivariate Cox proportional hazards model of the fourth CRC patient cohort. (XLSX 19 kb) [file 13059_2017_1224_MOESM12_ESM.xlsx]

## Sheet: Sheet1
	Additional file 12: Table S9. The multivariate Cox proportional hazards model. The model included age, that come out significant in univariate analysis using the clinical parameters from Suppl. Table 8,
	and expression of one pyknon probe (significant in univariate analysis) as a continuous variable.
	Nr.crt.	Age + PYKNON expression	HR	lower.95	upper.95	p-value
		age	1.04	1.02	1.07	0.00122
	1	PYK15_r_87498326_135	2.93	1.4	6.14	0.00428
		age	1.04	1.02	1.07	0.00063
	2	PYK9_f_121013417_169	2.08	1.4	3.1	0.00028
		age	1.05	1.02	1.07	0.00033
	3	PYK22_r_44930049_17	0.27	0.13	0.55	0.00036
		age	1.04	1.02	1.07	0.00108
	4	PYK19_f_13981990_59	0.6	0.42	0.86	0.00485
		age	1.05	1.02	1.08	0.00017
	5	PYK8_r_28018445_147	0.42	0.27	0.65	9e-05
		age	1.04	1.02	1.07	0.00185
	6	PYK10_f_91537576_159	0.64	0.45	0.89	0.0079
		age	1.04	1.01	1.07	0.00194
	7	PYK2_f_220260882_127	0.45	0.27	0.74	0.00181
		age	1.04	1.02	1.07	0.00076
	8	PYK8_f_28526793_148	0.12	0.03	0.47	0.0026
		age	1.05	1.03	1.08	8e-05
	9	PYK11_f_43650350_139	5.44	2.64	11.21	0
		age	1.04	1.02	1.07	0.00075
	10	PYK17_f_17916439_158	0.33	0.18	0.6	0.00033
		age	1.04	1.02	1.07	0.0012
	11	PYK2_r_220156651_166	3.62	1.6	8.19	0.00199
		age	1.06	1.03	1.08	4e-05
	12	PYK11_f_43650350_137	5.15	2.44	10.87	2e-05
		age	1.04	1.02	1.07	0.00077
	13	PYK9_f_4894211_142	3.76	1.63	8.65	0.00187
		age	1.04	1.02	1.07	0.00108
	14	PYK8_r_23427262_26	0.34	0.17	0.67	0.00185
		age	1.04	1.02	1.07	0.00074
	15	PYK21_r_17591303_1	0.43	0.28	0.68	0.0003
		age	1.05	1.02	1.07	0.00052
	16	PYK16_f_70383342_113	6.02	1.97	18.43	0.00165
		age	1.04	1.02	1.07	0.00057
	17	PYK20_f_4021453_18	0.3	0.16	0.57	0.00022
		age	1.04	1.02	1.07	0.00174
	18	PYK2_r_220156651_167	3.84	1.56	9.48	0.00347
		age	1.04	1.02	1.07	0.00072
	19	PYK8_f_24197531_34	0.59	0.42	0.82	0.00188
		age	1.04	1.02	1.07	0.00065
	20	PYK8_f_33656317_13	0.62	0.46	0.82	0.00101
		age	1.04	1.02	1.07	0.00042
	21	PYK8_f_28526793_116	3.1	1.67	5.73	0.00033
		age	1.04	1.01	1.07	0.00275
	22	PYK9_f_121483832_12	0.43	0.28	0.68	0.00032
		age	1.04	1.02	1.07	0.00105
	23	PYK2_f_220260882_129	0.49	0.3	0.81	0.00508
		age	1.04	1.02	1.07	0.00082
	24	PYK8_r_25267134_165	3.43	1.87	6.3	7e-05
		age	1.04	1.02	1.07	0.0006
	25	PYK8_r_27907806_19	17.39	3.88	77.94	0.00019
		age	1.05	1.02	1.07	0.00024
	26	PYK16_r_70152631_1	0.33	0.18	0.58	0.00016
		age	1.04	1.02	1.07	0.0005
	27	PYK8_r_25267134_164	7.2	2.46	21.07	0.00032
		age	1.04	1.02	1.07	0.00056
	28	PYK19_r_11069592_132	2.7	1.53	4.77	0.00058
		age	1.04	1.02	1.07	0.0008
	29	PYK8_f_24197531_24	0.6	0.43	0.85	0.00383
		age	1.05	1.02	1.08	0.00019
	30	PYK20_f_4125966_23	0.29	0.15	0.56	0.00018
		age	1.04	1.02	1.07	0.00122
	31	PYK8_r_25267134_169	2.22	1.28	3.86	0.00449
		age	1.05	1.02	1.07	0.00035
	32	PYK21_r_17591303_18	0.43	0.27	0.7	0.00055
		age	1.05	1.02	1.07	0.0002
	33	PYK7_f_156769958_143	2.54	1.58	4.09	0.00012
		age	1.04	1.01	1.07	0.00216
	34	PYK8_f_22965176_159	0.32	0.16	0.62	0.00087
		age	1.04	1.02	1.07	0.00109
	35	PYK9_f_121483832_1	0.53	0.36	0.78	0.00132
		age	1.04	1.01	1.07	0.00216
	36	PYK2_f_220260882_125	0.43	0.26	0.71	0.00102
		age	1.04	1.02	1.07	0.00099
	37	PYK8_f_22965176_161	0.32	0.16	0.62	0.00084
		age	1.04	1.02	1.07	0.00069
	38	PYK15_r_87498326_133	4.13	1.97	8.65	0.00017
		age	1.04	1.02	1.07	0.001
	39	PYK7_f_156769822_112	0.08	0.02	0.3	0.0002
		age	1.04	1.02	1.07	0.00076
	40	PYK20_f_3932412_168	2.11	1.32	3.36	0.0017
		age	1.04	1.02	1.07	0.00064
	41	PYK1_f_168879160_39	0.15	0.05	0.44	0.00065
		age	1.04	1.02	1.07	0.00093
	42	PYK9_f_121013417_168	2.15	1.27	3.63	0.00424
		age	1.05	1.03	1.08	4e-05
	43	PYK3_r_35790554_110	7.47	2.74	20.38	8e-05
		age	1.04	1.01	1.07	0.00225
	44	PYK2_f_219243766_29	0.08	0.02	0.34	0.00052
		age	1.05	1.02	1.07	0.00052
	45	PYK15_r_87498326_138	4.49	2.17	9.29	5e-05
		age	1.04	1.02	1.07	0.00099
	46	PYK8_f_24197531_38	0.55	0.38	0.8	0.00186
		age	1.04	1.02	1.07	0.00112
	47	PYK8_f_22965176_160	0.37	0.19	0.72	0.00306
		age	1.04	1.02	1.07	0.00075
	48	PYK19_f_10908960_120	0.51	0.33	0.79	0.00269
		age	1.05	1.02	1.07	0.00036
	49	PYK20_f_4021453_16	0.34	0.18	0.64	0.00085
		age	1.04	1.02	1.07	0.00063
	50	PYK11_f_620083_169	4.46	2.05	9.7	0.00016
		age	1.06	1.03	1.09	5e-05
	51	PYK1_f_168879160_20	0.14	0.06	0.33	1e-05
		age	1.04	1.02	1.07	0.001
	52	PYK8_f_22965176_158	0.33	0.17	0.63	0.00092
		age	1.05	1.02	1.07	0.00024
	53	PYK9+120911902	0.18	0.08	0.43	0.00013
		age	1.04	1.02	1.07	0.00127
	54	PYK8_f_22965176_155	0.34	0.18	0.66	0.00126
		age	1.04	1.02	1.07	0.00113
	55	PYK2_f_220260882_123	0.51	0.31	0.82	0.00564
		age	1.04	1.02	1.07	0.00134
	56	PYK1_f_153129320_118	4.62	1.81	11.78	0.00138
		age	1.04	1.02	1.07	0.00089
	57	PYK17_r_17921452_122	37.1	5.09	270.58	0.00036
		age	1.05	1.02	1.08	0.00013
	58	PYK1_f_8806169_18	0.38	0.23	0.62	0.00012
		age	1.05	1.02	1.08	0.00029
	59	PYK22_r_44930049_13	0.27	0.13	0.58	0.0007
		age	1.04	1.02	1.07	0.00164
	60	PYK8_r_25077441_165	2.9	1.39	6.04	0.0044
		age	1.04	1.02	1.07	0.00097
	61	PYK8_r_23427262_25	0.32	0.15	0.68	0.00292
		age	1.04	1.01	1.07	0.00247
	62	PYK9_f_121483832_9	0.46	0.31	0.7	0.00027
		age	1.04	1.02	1.07	0.00083
	63	PYK8_r_25267134_166	2.26	1.41	3.61	0.00066
		age	1.04	1.02	1.07	0.00096
	64	PYK19_r_10750000_116	5.65	2.06	15.48	0.00077
		age	1.04	1.02	1.07	0.00066
	65	PYK8_f_21335612_14	0.75	0.62	0.91	0.00373
		age	1.04	1.02	1.07	0.00077
	66	PYK8_f_24197531_30	0.58	0.41	0.82	0.00213
		age	1.04	1.02	1.07	0.00062
	67	PYK8_f_33656317_15	0.62	0.47	0.83	0.0013
		age	1.04	1.02	1.07	0.00105
	68	PYK19+11247823_revComp	0.58	0.39	0.85	0.0055
		age	1.04	1.02	1.07	0.00164
	69	PYK13_r_49577463_172	1.91	1.17	3.11	0.00911
		age	1.04	1.02	1.07	0.00126
	70	PYK7_f_156769958_139	3.72	1.55	8.95	0.0033
		age	1.05	1.02	1.07	0.00059
	71	PYK22_r_44803671_132	2.57	1.53	4.31	0.00035
		age	1.04	1.02	1.07	0.00128
	72	PYK8_f_22965176_162	0.28	0.14	0.56	0.00029
		age	1.04	1.02	1.07	0.00107
	73	PYK8_r_23427262_24	0.33	0.16	0.69	0.00349
		age	1.05	1.02	1.07	0.00027
	74	PYK8-23161412_revComp	0.04	0.01	0.23	0.00041
		age	1.05	1.03	1.08	0.00011
	75	PYK1_f_168879160_16	0.09	0.03	0.29	4e-05
		age	1.04	1.02	1.07	0.0011
	76	PYK8_f_141580531_50	0.48	0.29	0.8	0.00472
		age	1.05	1.02	1.07	0.00031
	77	PYK20_f_4125966_25	0.32	0.17	0.6	0.00036
		age	1.04	1.02	1.07	0.00121
	78	PYK16_r_70226806_161	0.43	0.26	0.74	0.00203
		age	1.04	1.01	1.07	0.0025
	79	PYK9_f_121483832_7	0.47	0.31	0.71	0.00035
		age	1.04	1.02	1.07	0.00058
	80	PYK3_f_52318920_132	5.06	1.78	14.38	0.00233
		age	1.04	1.02	1.07	0.00121
	81	PYK19_r_54862790_137	0.61	0.44	0.85	0.00383
		age	1.04	1.02	1.07	0.00092
	82	PYK7_r_156709022_123	0.3	0.14	0.65	0.00223
		age	1.04	1.02	1.07	0.0008
	83	PYK17_r_17921452_120	25.91	3.44	194.9	0.00157
		age	1.04	1.02	1.07	0.00078
	84	PYK16_r_70226806_166	0.4	0.22	0.71	0.00172
		age	1.04	1.02	1.07	0.00081
	85	PYK16_f_14575700_29	0.55	0.38	0.81	0.00225
		age	1.04	1.02	1.07	0.00081
	86	PYK7-138668670_revComp	0.03	0	0.3	0.00248
		age	1.04	1.02	1.07	0.00138
	87	PYK8_r_9983280_111	2.99	1.53	5.87	0.0014
		age	1.04	1.02	1.07	0.00092
	88	PYK9_f_121483832_2	0.54	0.37	0.79	0.00162
		age	1.04	1.02	1.07	0.00137
	89	PYK12_r_7041233_133	2.84	1.6	5.03	0.00034
		age	1.04	1.02	1.07	0.00124
	90	PYK8_r_22342358_114	2.54	1.49	4.33	0.00059
		age	1.05	1.02	1.08	0.00025
	91	PYK22_r_44930049_9	0.22	0.09	0.52	0.00047
		age	1.05	1.02	1.08	0.00026
	92	PYK1_f_168879160_14	0.13	0.05	0.37	0.00011
		age	1.05	1.02	1.07	0.00046
	93	PYK20_r_52518407_164	28.97	5.48	153.19	7e-05
		age	1.04	1.02	1.07	0.00051
	94	PYK20_f_4021453_14	0.34	0.18	0.63	0.00074
		age	1.04	1.02	1.07	0.00189
	95	PYK10_f_91537576_156	0.63	0.46	0.88	0.00648
		age	1.04	1.02	1.07	0.00085
	96	PYK8_f_24197531_32	0.59	0.41	0.84	0.00319
		age	1.04	1.02	1.07	0.0008
	97	PYK19_r_10750000_120	17.46	3.3	92.44	0.00077
		age	1.04	1.02	1.07	0.00081
	98	PYK19_r_54862790_130	0.19	0.07	0.48	0.00047
		age	1.06	1.03	1.09	6e-05
	99	PYK1_f_168879160_18	0.1	0.04	0.28	1e-05
		age	1.05	1.02	1.07	0.00049
	100	PYK10_f_134986382_37	0	0	0.12	0.00118
		age	1.04	1.02	1.07	0.0007
	101	PYK20_r_4377854_145	68.25	6.21	749.68	0.00055
		age	1.04	1.02	1.07	0.0007
	102	PYK11_f_620083_170	4.29	1.95	9.41	0.00028
		age	1.04	1.02	1.07	0.00064
	103	PYK8_r_9983280_113	2.82	1.46	5.47	0.00213
		age	1.05	1.02	1.08	0.00013
	104	PYK8_r_28018445_154	0.5	0.35	0.73	0.00034
		age	1.04	1.02	1.07	0.00069
	105	PYK9_f_121013417_171	1.66	1.24	2.23	0.00063
		age	1.04	1.02	1.07	0.00074
	106	PYK19_r_11331636_112	2.42	1.33	4.4	0.00363
		age	1.04	1.02	1.07	0.00053
	107	PYK8_r_26655967_168	3.89	1.73	8.74	0.00103
		age	1.06	1.03	1.09	4e-05
	108	PYK1_f_168879160_29	0.22	0.11	0.43	1e-05
		age	1.04	1.02	1.07	0.00139
	109	PYK8_f_26162723_166	3.5	1.43	8.56	0.00594
		age	1.05	1.02	1.07	0.00034
	110	PYK4+113926029_revComp	6.32	2.06	19.46	0.0013
		age	1.04	1.02	1.07	0.00126
	111	PYK8-22024410	0.08	0.02	0.43	0.00311
		age	1.04	1.02	1.07	0.00128
	112	PYK8_f_141580531_48	0.49	0.32	0.77	0.00209
		age	1.04	1.01	1.07	0.00183
	113	PYK2_f_220260882_126	0.46	0.28	0.76	0.00259
		age	1.04	1.02	1.07	0.0008
	114	PYK8_f_24197531_33	0.57	0.4	0.82	0.0024
		age	1.05	1.02	1.07	0.00041
	115	PYK22_r_44930049_11	0.28	0.13	0.6	0.00115
		age	1.04	1.02	1.07	0.00043
	116	PYK8_r_25077441_161	12.46	3	51.7	0.00051
		age	1.04	1.01	1.07	0.00219
	117	PYK9_r_132962454_9	2.64	1.32	5.29	0.00603
		age	1.04	1.02	1.07	0.00076
	118	PYK8_r_25267134_167	1.94	1.29	2.91	0.00141
		age	1.05	1.02	1.07	0.00031
	119	PYK21_r_17591303_24	0.4	0.25	0.66	0.0003
		age	1.04	1.02	1.07	0.00118
	120	PYK19_r_54862790_136	0.58	0.4	0.85	0.00479
		age	1.04	1.02	1.07	0.00064
	121	PYK19-14337399_revComp	0.03	0	0.18	0.00022
		age	1.04	1.02	1.07	0.00113
	122	PYK8+25472256_revComp	0.13	0.03	0.49	0.00292
